# Supplementary material for: TiO2/K2Ti6O13 Binary Whiskers Modified Mullite Fiber-Based Materials with Enhanced Thermal Insulation Property
Source: Materials (Basel). 2026 May 12;19(10):2007. doi: 10.3390/ma19102007 (PMC13208818; doi:10.3390/ma19102007)
Supplement: Supplementary file 1 [file materials-19-02007-s001.zip]

Archive with 1 entries (1 files):
- materials-4284231-supplementary.pdf
